# Supplementary material for: Robotic Abdominal Surgery and COVID-19: A Systematic Review of Published Literature and Peer-Reviewed Guidelines during the SARS-CoV-2 Pandemic
Source: J Clin Med. 2022 May 24;11(11):2957. doi: 10.3390/jcm11112957 (PMC9181746; doi:10.3390/jcm11112957)
Supplement: Supplementary file 1 [file jcm-11-02957-s001.zip]

Archive with 1 entries (1 files):
- jcm-1689925-supplementary.pdf
